# Supplementary material for: A near-chromosome level genome assembly of the European hoverfly, Sphaerophoria rueppellii (Diptera: Syrphidae), provides comparative insights into insecticide resistance-related gene family evolution
Source: BMC Genomics. 2022 Mar 12;23:198. doi: 10.1186/s12864-022-08436-5 (PMC8917705; doi:10.1186/s12864-022-08436-5)
Supplement: Supplementary file 3 — Additional file 3. Similarity matrices for detoxification gene families in Sphaerophoria rueppellii. 1. ABCs, 2. P450s, 3. CCEs, 4. GSTs, 5. UGTs. [file 12864_2022_8436_MOESM3_ESM.xlsx]

## Sheet: Overview
Similarity matrices for detoxification gene families in Sphaerophoria rueppellii
Aligned using MAFFT
% similarity (Blosum45 with threshold 0)
1. ABCs
2. P450s
3. CCEs
4. GSTs
5. UGTs

## Sheet: 1. ABCs
	Maker_SR0000443-RA	Transfer_SR00000656-RA	Transfer_SR00000651-RA	Transfer_SR00008579-RA	Maker_SR0006738-RA	Maker_SR0006742-RA	Transfer_SR00013434-RA	Maker_SR0012068-RA	Transfer_SR00013424-RA	Transfer_SR00016076-RA	Transfer_SR00016388-RA	Transfer_SR00000673-RA	Maker_SR0003479B-RA	Maker_SR0003479C-RA	Transfer_SR00006876-RA	Maker_SR0011362-RA	Transfer_SR00005054-RA	Transfer_SR00008410-RA	Transfer_SR00020011-RA	Maker_SR0006167-RA	Maker_SR0006168-RA	Transfer_SR00022007-RA	Transfer_SR00022369-RA	Transfer_SR00025275-RA	Transfer_SR00011962-RA	Maker_SR0010288A-RA	Maker_SR0010288-RA	Transfer_SR00001993-RA	Transfer_SR00022642-RA	Maker_SR0013312-RA	Maker_SR0005513-RA	Transfer_SR00010600-RA	Transfer_SR00010342-RA	Transfer_SR00011658-RA	Transfer_SR00010939-RA	Transfer_SR00010599-RA	Transfer_SR00016901-RA	Maker_SR0005658B-RA	Transfer_SR00012416-RA	Maker_SR0006608-RA	Transfer_SR00015763-RA	Transfer_SR00020128-RA	Transfer_SR00016088-RA	Maker_SR0001216-RA	Maker_SR0008536A-RA	Transfer_SR00019248-RA	Transfer_SR00005292-RA
Maker_SR0000443-RA		73	68	67	63	70	63	53	60	67	50	38	37	38	34	13	16	18	16	28	28	32	35	33	27	27	15	26	25	16	16	23	23	22	10	22	22	11	20	25	27	28	27	23	24	22	21
Transfer_SR00000656-RA	73		77	76	71	73	71	63	67	68	55	43	36	37	37	11	18	21	20	32	32	34	33	35	30	24	18	30	33	15	15	21	21	20	10	21	19	10	18	25	23	26	23	20	22	24	19
Transfer_SR00000651-RA	68	77		84	76	79	77	68	72	73	57	45	37	37	38	11	19	21	20	34	33	36	34	36	32	24	19	30	33	14	14	20	21	19	9	21	19	10	17	24	23	25	23	19	22	25	18
Transfer_SR00008579-RA	67	76	84		76	79	77	68	72	71	56	44	36	37	38	11	18	21	21	33	33	35	33	35	32	24	19	30	32	14	14	21	21	19	9	21	19	10	17	24	22	25	22	18	21	25	18
Maker_SR0006738-RA	63	71	76	76		96	85	74	81	78	54	43	36	36	36	10	18	21	19	33	33	34	33	34	32	23	18	31	32	14	14	21	20	18	9	20	19	10	17	24	21	24	21	18	20	24	18
Maker_SR0006742-RA	70	73	79	79	96		87	75	82	79	56	50	39	40	38	11	17	20	19	37	37	37	36	37	35	26	17	33	33	15	15	23	22	20	10	23	21	11	19	26	24	27	24	20	22	24	19
Transfer_SR00013434-RA	63	71	77	77	85	87		73	84	78	54	43	37	37	37	10	19	21	19	33	33	35	33	35	32	23	18	30	33	14	14	21	20	19	9	21	19	10	17	25	22	24	22	18	21	24	17
Maker_SR0012068-RA	53	63	68	68	74	75	73		71	2	48	38	28	28	30	12	23	25	22	27	27	31	28	29	27	16	20	31	32	14	16	21	21	19	7	21	19	13	17	25	21	23	21	15	18	22	14
Transfer_SR00013424-RA	60	67	72	72	81	82	84	71		76	52	41	35	36	36	10	18	20	19	32	32	33	31	34	31	23	17	30	33	14	14	20	20	19	9	21	18	9	17	24	22	24	22	18	20	23	17
Transfer_SR00016076-RA	67	68	73	71	78	79	78	2	76		54	47	48	49	47	4	0	4	1	46	46	38	37	39	37	36	1	0	0	12	10	17	14	17	16	19	17	2	17	18	23	26	23	29	30	29	29
Transfer_SR00016388-RA	50	55	57	56	54	56	54	48	52	54		43	35	35	36	12	19	20	20	35	35	37	35	38	33	25	18	31	32	16	15	22	22	19	10	22	21	11	19	25	25	27	24	20	23	26	20
Transfer_SR00000673-RA	38	43	45	44	43	50	43	38	41	47	43		29	29	31	8	17	18	18	33	33	30	27	30	31	20	17	22	23	12	12	18	19	16	9	18	17	9	16	20	19	19	19	16	18	24	15
Maker_SR0003479B-RA	37	36	37	36	36	39	37	28	35	48	35	29		88	74	18	26	29	30	41	40	47	49	49	41	36	20	39	36	18	17	24	26	24	12	25	21	14	23	29	25	26	26	24	27	26	22
Maker_SR0003479C-RA	38	37	37	37	36	40	37	28	36	49	35	29	88		74	18	25	30	30	41	40	48	49	49	42	35	20	38	35	18	17	25	26	23	12	26	22	15	22	28	26	27	26	24	27	26	22
Transfer_SR00006876-RA	34	37	38	38	36	38	37	30	36	47	36	31	74	74		17	29	33	35	43	42	50	48	50	44	35	21	41	39	17	16	23	24	23	11	25	21	13	22	28	24	24	25	22	26	29	22
Maker_SR0011362-RA	13	11	11	11	10	11	10	12	10	4	12	8	18	18	17		29	28	28	12	12	13	15	14	12	13	14	19	17	15	34	21	21	24	2	22	21	29	23	17	19	19	20	24	21	17	22
Transfer_SR00005054-RA	16	18	19	18	18	17	19	23	18	0	19	17	26	25	29	29		53	54	23	24	22	21	22	22	10	28	37	34	13	21	15	15	14	0	16	12	21	13	19	12	12	11	15	20	22	16
Transfer_SR00008410-RA	18	21	21	21	21	20	21	25	20	4	20	18	29	30	33	28	53		59	26	25	26	24	25	26	11	29	39	35	16	22	15	17	15	2	16	13	21	15	23	14	15	13	18	21	25	17
Transfer_SR00020011-RA	16	20	20	21	19	19	19	22	19	1	20	18	30	30	35	28	54	59		24	24	25	24	25	25	11	28	36	33	14	21	15	17	15	0	16	13	23	15	20	13	14	13	19	21	25	19
Maker_SR0006167-RA	28	32	34	33	33	37	33	27	32	46	35	33	41	41	43	12	23	26	24		89	55	52	54	58	34	25	31	32	15	13	20	21	19	9	21	18	11	17	24	22	22	21	19	21	25	18
Maker_SR0006168-RA	28	32	33	33	33	37	33	27	32	46	35	33	40	40	42	12	24	25	24	89		54	52	53	58	34	25	31	31	16	14	21	20	19	10	21	18	10	17	24	22	22	21	19	20	25	18
Transfer_SR00022007-RA	32	34	36	35	34	37	35	31	33	38	37	30	47	48	50	13	22	26	25	55	54		67	74	51	41	25	37	38	18	15	22	23	22	12	24	21	11	22	29	24	25	24	22	23	26	21
Transfer_SR00022369-RA	35	33	34	33	33	36	33	28	31	37	35	27	49	49	48	15	21	24	24	52	52	67		66	47	44	21	33	30	19	17	27	28	26	14	28	24	12	24	31	27	27	27	24	26	25	22
Transfer_SR00025275-RA	33	35	36	35	34	37	35	29	34	39	38	30	49	49	50	14	22	25	25	54	53	74	66		50	41	26	40	38	18	16	23	25	22	11	25	22	12	23	29	24	25	25	22	24	26	21
Transfer_SR00011962-RA	27	30	32	32	32	35	32	27	31	37	33	31	41	42	44	12	22	26	25	58	58	51	47	50		35	25	34	33	15	13	20	20	21	11	22	20	11	19	27	21	21	20	19	22	24	18
Maker_SR0010288A-RA	27	24	24	24	23	26	23	16	23	36	25	20	36	35	35	13	10	11	11	34	34	41	44	41	35		9	17	16	14	13	23	25	25	15	27	24	10	22	23	25	24	25	22	22	18	21
Maker_SR0010288-RA	15	18	19	19	18	17	18	20	17	1	18	17	20	20	21	14	28	29	28	25	25	25	21	26	25	9		28	30	11	14	10	11	10	0	11	9	15	9	19	9	10	9	12	16	20	12
Transfer_SR00001993-RA	26	30	30	30	31	33	30	31	30	0	31	22	39	38	41	19	37	39	36	31	31	37	33	40	34	17	28		63	15	20	18	19	18	0	22	16	20	16	26	16	17	16	19	26	30	19
Transfer_SR00022642-RA	25	33	33	32	32	33	33	32	33	0	32	23	36	35	39	17	34	35	33	32	31	38	30	38	33	16	30	63		14	19	17	18	17	0	19	15	19	14	25	15	15	14	18	25	31	18
Maker_SR0013312-RA	16	15	14	14	14	15	14	14	14	12	16	12	18	18	17	15	13	16	14	15	16	18	19	18	15	14	11	15	14		17	19	20	20	13	20	22	12	18	20	19	20	18	17	17	15	16
Maker_SR0005513-RA	16	15	14	14	14	15	14	16	14	10	15	12	17	17	16	34	21	22	21	13	14	15	17	16	13	13	14	20	19	17		40	39	38	9	42	33	46	29	25	22	22	21	21	24	21	28
Transfer_SR00010600-RA	23	21	20	21	21	23	21	21	20	17	22	18	24	25	23	21	15	15	15	20	21	22	27	23	20	23	10	18	17	19	40		70	66	37	65	63	30	47	33	37	35	34	21	21	20	24
Transfer_SR00010342-RA	23	21	21	21	20	22	20	21	20	14	22	19	26	26	24	21	15	17	17	21	20	23	28	25	20	25	11	19	18	20	39	70		64	36	65	60	32	47	35	34	33	33	22	23	21	24
Transfer_SR00011658-RA	22	20	19	19	18	20	19	19	19	17	19	16	24	23	23	24	14	15	15	19	19	22	26	22	21	25	10	18	17	20	38	66	64		37	66	63	28	49	33	34	32	34	23	20	19	24
Transfer_SR00010939-RA	10	10	9	9	9	10	9	7	9	16	10	9	12	12	11	2	0	2	0	9	10	12	14	11	11	15	0	0	0	13	9	37	36	37		35	37	2	26	17	17	18	17	7	5	6	9
Transfer_SR00010599-RA	22	21	21	21	20	23	21	21	21	19	22	18	25	26	25	22	16	16	16	21	21	24	28	25	22	27	11	22	19	20	42	65	65	66	35		60	31	44	35	34	35	34	23	23	20	26
Transfer_SR00016901-RA	22	19	19	19	19	21	19	19	18	17	21	17	21	22	21	21	12	13	13	18	18	21	24	22	20	24	9	16	15	22	33	63	60	63	37	60		25	46	32	36	34	35	22	20	19	23
Maker_SR0005658B-RA	11	10	10	10	10	11	10	13	9	2	11	9	14	15	13	29	21	21	23	11	10	11	12	12	11	10	15	20	19	12	46	30	32	28	2	31	25		25	20	16	17	16	19	21	19	24
Transfer_SR00012416-RA	20	18	17	17	17	19	17	17	17	17	19	16	23	22	22	23	13	15	15	17	17	22	24	23	19	22	9	16	14	18	29	47	47	49	26	44	46	25		33	33	31	33	22	19	17	24
Maker_SR0006608-RA	25	25	24	24	24	26	25	25	24	18	25	20	29	28	28	17	19	23	20	24	24	29	31	29	27	23	19	26	25	20	25	33	35	33	17	35	32	20	33		27	27	23	22	25	22	20
Transfer_SR00015763-RA	27	23	23	22	21	24	22	21	22	23	25	19	25	26	24	19	12	14	13	22	22	24	27	24	21	25	9	16	15	19	22	37	34	34	17	34	36	16	33	27		74	72	25	23	20	24
Transfer_SR00020128-RA	28	26	25	25	24	27	24	23	24	26	27	19	26	27	24	19	12	15	14	22	22	25	27	25	21	24	10	17	15	20	22	35	33	32	18	35	34	17	31	27	74		69	24	25	19	23
Transfer_SR00016088-RA	27	23	23	22	21	24	22	21	22	23	24	19	26	26	25	20	11	13	13	21	21	24	27	25	20	25	9	16	14	18	21	34	33	34	17	34	35	16	33	23	72	69		24	23	17	21
Maker_SR0001216-RA	23	20	19	18	18	20	18	15	18	29	20	16	24	24	22	24	15	18	19	19	19	22	24	22	19	22	12	19	18	17	21	21	22	23	7	23	22	19	22	22	25	24	24		59	47	33
Maker_SR0008536A-RA	24	22	22	21	20	22	21	18	20	30	23	18	27	27	26	21	20	21	21	21	20	23	26	24	22	22	16	26	25	17	24	21	23	20	5	23	20	21	19	25	23	25	23	59		53	32
Transfer_SR00019248-RA	22	24	25	25	24	24	24	22	23	29	26	24	26	26	29	17	22	25	25	25	25	26	25	26	24	18	20	30	31	15	21	20	21	19	6	20	19	19	17	22	20	19	17	47	53		27
Transfer_SR00005292-RA	21	19	18	18	18	19	17	14	17	29	20	15	22	22	22	22	16	17	19	18	18	21	22	21	18	21	12	19	18	16	28	24	24	24	9	26	23	24	24	20	24	23	21	33	32	27

## Sheet: 2. P450s
	CYP4AC16	CYP4C165	CYP4D100	CYP4YQ2	CYP4YQ1	CYP4YR1	CYP4D101	CYP4G299	CYP4S48	CYP4S49	CYP4E18	CYP311B1	CYP313A8	CYP3954C1-fragment	CYP313B7	CYP318D1	CYP6D34	CYP6D-fragment	CYP6ZQ1	CYP6ZQ4	CYP6ZQ5	CYP6ZQ6	CYP6ZQ2	CYP6ZQ9	CYP6ZQ3	CYP6ZQ10	CYP6ZQ11	CYP6ZQ8	CYP6ZQ7	CYP6ZS1	CYP6ZR1	CYP6ZR4	CYP6ZR2	CYP6ZR3	CYP6G31	CYP6G32	CYP6G33	CYP6G-fragment	CYP6G34	CYP6G35	CYP9F31	CYP9F32	CYP438A8	CYP28N1	CYP28N2	CYP28P1	CYP437B1	CYP309C6	CYP309C-fragment
CYP4AC16		63	66	63	62	63	68	59	60	64	65	61	60	40	62	48	52	32	55	52	52	54	42	53	48	52	53	53	54	52	51	53	55	52	51	52	51	37	51	56	50	51	53	43	51	52	49	50	40
CYP4C165	63		69	68	70	67	70	69	59	66	62	64	63	40	63	45	54	31	54	55	58	57	45	55	53	55	55	55	53	55	51	52	57	55	53	54	54	44	52	57	51	51	54	46	53	53	49	51	36
CYP4D100	66	69		78	77	74	75	64	62	69	64	64	61	37	65	45	53	31	54	54	55	56	46	56	52	53	55	54	54	56	52	53	58	54	55	55	54	51	54	55	54	53	53	45	52	54	50	52	38
CYP4YQ2	63	68	78		78	73	72	62	60	66	64	64	63	37	63	44	54	30	54	54	55	55	46	55	52	52	53	54	53	55	52	53	57	54	53	53	52	49	54	52	53	53	53	45	52	53	49	50	37
CYP4YQ1	62	70	77	78		73	74	64	63	66	64	66	61	36	61	45	54	31	55	55	56	56	45	55	53	54	55	55	54	58	52	54	56	55	54	55	54	46	53	55	53	52	54	47	56	54	51	52	37
CYP4YR1	63	67	74	73	73		71	62	60	65	60	63	59	37	64	42	54	30	55	54	55	57	48	57	52	54	55	53	55	55	52	52	56	53	53	54	52	50	52	53	53	53	55	45	53	53	49	52	37
CYP4D101	68	70	75	72	74	71		66	64	68	66	69	61	38	64	45	54	31	55	55	55	56	44	54	52	54	55	55	55	56	50	52	56	54	53	53	53	52	55	55	54	53	54	47	54	56	51	53	39
CYP4G299	59	69	64	62	64	62	66		56	61	58	58	58	35	59	42	48	27	52	51	52	52	42	50	47	51	53	52	51	53	48	47	51	50	47	49	48	43	48	48	49	47	50	43	49	49	48	47	34
CYP4S48	60	59	62	60	63	60	64	56		73	64	59	54	41	54	48	47	32	48	48	49	49	42	48	43	48	49	49	49	50	48	48	47	47	46	47	46	27	46	53	45	45	45	39	46	48	44	47	41
CYP4S49	64	66	69	66	66	65	68	61	73		61	62	60	37	60	41	49	29	51	50	50	52	42	53	45	50	51	50	52	52	50	50	52	51	50	50	49	40	48	50	50	50	50	42	48	50	47	48	36
CYP4E18	65	62	64	64	64	60	66	58	64	61		61	58	40	60	49	51	30	51	52	53	52	44	52	49	51	52	52	51	55	50	51	53	51	50	51	50	35	51	54	51	50	48	47	50	48	47	50	38
CYP311B1	61	64	64	64	66	63	69	58	59	62	61		60	40	63	43	54	33	56	56	57	56	45	56	51	55	55	54	56	55	52	53	56	54	51	54	53	46	52	53	54	53	51	45	53	53	50	51	37
CYP313A8	60	63	61	63	61	59	61	58	54	60	58	60		46	72	51	53	30	56	55	55	55	45	57	52	55	56	56	54	56	53	53	57	55	51	54	54	44	53	53	52	52	53	45	53	53	49	51	39
CYP3954C1-fragment	40	40	37	37	36	37	38	35	41	37	40	40	46		44	59	36	52	36	35	36	35	27	35	25	35	35	35	34	35	34	34	35	35	34	34	34	1	34	47	32	31	33	26	32	34	31	32	47
CYP313B7	62	63	65	63	61	64	64	59	54	60	60	63	72	44		52	52	31	54	54	55	54	44	55	50	53	54	53	53	53	51	54	54	51	52	55	53	50	54	53	53	54	52	43	51	51	48	49	37
CYP318D1	48	45	45	44	45	42	45	42	48	41	49	43	51	59	52		41	39	43	42	42	41	33	40	34	41	41	41	41	40	39	39	41	39	41	42	42	1	40	56	41	39	39	33	39	39	38	37	52
CYP6D34	52	54	53	54	54	54	54	48	47	49	51	54	53	36	52	41		47	67	69	69	69	57	70	65	66	67	66	68	65	68	68	69	68	67	68	68	64	69	67	66	65	63	56	64	62	59	62	45
CYP6D-fragment	32	31	31	30	31	30	31	27	32	29	30	33	30	52	31	39	47		36	36	37	37	27	37	24	36	37	36	37	35	37	38	36	37	37	36	37	1	37	49	36	36	35	25	31	33	30	32	45
CYP6ZQ1	55	54	54	54	55	55	55	52	48	51	51	56	56	36	54	43	67	36		90	90	88	67	87	84	84	85	84	83	83	77	80	82	82	67	70	68	64	69	68	63	62	66	57	66	64	61	64	47
CYP6ZQ4	52	55	54	54	55	54	55	51	48	50	52	56	55	35	54	42	69	36	90		96	90	66	85	86	85	86	85	85	82	79	81	83	83	66	70	69	66	69	68	65	64	67	60	69	66	63	64	46
CYP6ZQ5	52	58	55	55	56	55	55	52	49	50	53	57	55	36	55	42	69	37	90	96		88	66	85	86	84	85	85	85	83	78	80	81	83	67	70	70	65	68	68	65	64	66	59	68	65	62	63	47
CYP6ZQ6	54	57	56	55	56	57	56	52	49	52	52	56	55	35	54	41	69	37	88	90	88		69	89	85	87	88	86	84	85	81	82	83	83	67	70	69	65	68	69	64	64	68	58	65	64	61	63	45
CYP6ZQ2	42	45	46	46	45	48	44	42	42	42	44	45	45	27	44	33	57	27	67	66	66	69		76	77	65	66	66	66	65	63	65	65	65	54	55	55	71	55	47	52	52	54	53	53	53	48	50	37
CYP6ZQ9	53	55	56	55	55	57	54	50	48	53	52	56	57	35	55	40	70	37	87	85	85	89	76		81	83	84	83	81	82	79	81	82	81	69	71	70	66	69	66	64	64	67	58	67	64	61	64	46
CYP6ZQ3	48	53	52	52	53	52	52	47	43	45	49	51	52	25	50	34	65	24	84	86	86	85	77	81		95	94	93	80	80	77	79	78	78	67	71	69	67	69	69	65	65	65	63	65	65	61	64	38
CYP6ZQ10	52	55	53	52	54	54	54	51	48	50	51	55	55	35	53	41	66	36	84	85	84	87	65	83	95		96	94	78	80	75	78	78	79	65	69	66	66	67	66	65	64	66	56	64	64	60	62	45
CYP6ZQ11	53	55	55	53	55	55	55	53	49	51	52	55	56	35	54	41	67	37	85	86	85	88	66	84	94	96		95	80	81	77	80	80	80	67	71	68	66	68	68	66	65	66	57	66	65	61	64	46
CYP6ZQ8	53	55	54	54	55	53	55	52	49	50	52	54	56	35	53	41	66	36	84	85	85	86	66	83	93	94	95		80	81	77	80	80	82	66	70	68	68	68	69	66	65	66	57	65	65	61	65	45
CYP6ZQ7	54	53	54	53	54	55	55	51	49	52	51	56	54	34	53	41	68	37	83	85	85	84	66	81	80	78	80	80		81	76	78	82	81	66	69	67	65	69	65	66	66	64	59	67	66	62	66	45
CYP6ZS1	52	55	56	55	58	55	56	53	50	52	55	55	56	35	53	40	65	35	83	82	83	85	65	82	80	80	81	81	81		77	76	80	77	64	67	66	61	66	64	63	66	64	56	64	65	61	65	45
CYP6ZR1	51	51	52	52	52	52	50	48	48	50	50	52	53	34	51	39	68	37	77	79	78	81	63	79	77	75	77	77	76	77		88	80	82	68	71	70	66	70	68	64	64	64	59	67	65	62	66	47
CYP6ZR4	53	52	53	53	54	52	52	47	48	50	51	53	53	34	54	39	68	38	80	81	80	82	65	81	79	78	80	80	78	76	88		83	83	70	72	71	69	72	70	65	64	64	58	67	65	61	65	47
CYP6ZR2	55	57	58	57	56	56	56	51	47	52	53	56	57	35	54	41	69	36	82	83	81	83	65	82	78	78	80	80	82	80	80	83		87	68	72	71	69	72	69	67	66	65	61	71	69	63	67	46
CYP6ZR3	52	55	54	54	55	53	54	50	47	51	51	54	55	35	51	39	68	37	82	83	83	83	65	81	78	79	80	82	81	77	82	83	87		68	73	72	69	70	70	67	65	66	59	66	68	63	66	48
CYP6G31	51	53	55	53	54	53	53	47	46	50	50	51	51	34	52	41	67	37	67	66	67	67	54	69	67	65	67	66	66	64	68	70	68	68		84	85	77	83	82	67	66	64	55	63	63	60	61	43
CYP6G32	52	54	55	53	55	54	53	49	47	50	51	54	54	34	55	42	68	36	70	70	70	70	55	71	71	69	71	70	69	67	71	72	72	73	84		89	87	89	88	68	66	64	56	63	64	60	64	43
CYP6G33	51	54	54	52	54	52	53	48	46	49	50	53	54	34	53	42	68	37	68	69	70	69	55	70	69	66	68	68	67	66	70	71	71	72	85	89		86	87	84	67	67	65	56	64	63	59	60	44
CYP6G-fragment	37	44	51	49	46	50	52	43	27	40	35	46	44	1	50	1	64	1	64	66	65	65	71	66	67	66	66	68	65	61	66	69	69	69	77	87	86		84	0	62	59	61	62	62	62	57	61	3
CYP6G34	51	52	54	54	53	52	55	48	46	48	51	52	53	34	54	40	69	37	69	69	68	68	55	69	69	67	68	68	69	66	70	72	72	70	83	89	87	84		84	69	67	65	58	65	65	59	61	44
CYP6G35	56	57	55	52	55	53	55	48	53	50	54	53	53	47	53	56	67	49	68	68	68	69	47	66	69	66	68	69	65	64	68	70	69	70	82	88	84	0	84		65	63	65	53	64	63	60	61	63
CYP9F31	50	51	54	53	53	53	54	49	45	50	51	54	52	32	53	41	66	36	63	65	65	64	52	64	65	65	66	66	66	63	64	65	67	67	67	68	67	62	69	65		91	62	59	65	64	58	62	42
CYP9F32	51	51	53	53	52	53	53	47	45	50	50	53	52	31	54	39	65	36	62	64	64	64	52	64	65	64	65	65	66	66	64	64	66	65	66	66	67	59	67	63	91		61	57	64	62	57	61	43
CYP438A8	53	54	53	53	54	55	54	50	45	50	48	51	53	33	52	39	63	35	66	67	66	68	54	67	65	66	66	66	64	64	64	64	65	66	64	64	65	61	65	65	62	61		61	69	68	60	66	46
CYP28N1	43	46	45	45	47	45	47	43	39	42	47	45	45	26	43	33	56	25	57	60	59	58	53	58	63	56	57	57	59	56	59	58	61	59	55	56	56	62	58	53	59	57	61		85	74	63	67	42
CYP28N2	51	53	52	52	56	53	54	49	46	48	50	53	53	32	51	39	64	31	66	69	68	65	53	67	65	64	66	65	67	64	67	67	71	66	63	63	64	62	65	64	65	64	69	85		82	72	76	52
CYP28P1	52	53	54	53	54	53	56	49	48	50	48	53	53	34	51	39	62	33	64	66	65	64	53	64	65	64	65	65	66	65	65	65	69	68	63	64	63	62	65	63	64	62	68	74	82		74	74	53
CYP437B1	49	49	50	49	51	49	51	48	44	47	47	50	49	31	48	38	59	30	61	63	62	61	48	61	61	60	61	61	62	61	62	61	63	63	60	60	59	57	59	60	58	57	60	63	72	74		73	54
CYP309C6	50	51	52	50	52	52	53	47	47	48	50	51	51	32	49	37	62	32	64	64	63	63	50	64	64	62	64	65	66	65	66	65	67	66	61	64	60	61	61	61	62	61	66	67	76	74	73		57
CYP309C-fragment	40	36	38	37	37	37	39	34	41	36	38	37	39	47	37	52	45	45	47	46	47	45	37	46	38	45	46	45	45	45	47	47	46	48	43	43	44	3	44	63	42	43	46	42	52	53	54	57
CYP309C7	42	47	48	47	49	47	50	44	43	44	46	46	46	28	47	35	56	26	59	59	59	58	53	59	64	59	60	60	59	59	59	58	59	59	57	59	57	62	58	57	56	55	60	69	69	68	67	76	50
CYP309C8	48	54	51	50	53	52	55	48	46	48	48	51	52	32	52	39	61	31	65	66	64	64	51	64	63	63	64	65	64	65	63	64	64	64	62	64	62	60	63	64	62	59	64	66	74	74	74	81	56
CYP309D2	42	47	44	44	46	44	46	44	37	41	41	45	44	31	44	32	53	34	55	55	55	55	41	54	53	55	56	56	56	56	57	56	56	56	54	56	54	63	55	51	53	51	55	56	62	62	59	69	43
CYP4688A1	36	34	36	36	38	35	37	33	31	35	36	37	39	23	36	27	41	23	41	42	41	41	31	40	39	41	42	42	43	41	44	43	43	42	42	44	43	51	43	38	48	47	40	37	41	43	39	42	28
CYP12AV1	47	53	53	51	49	50	49	45	44	49	47	48	47	32	50	37	47	26	51	51	52	53	42	52	51	52	52	53	51	50	52	52	51	51	49	49	48	41	49	51	50	49	47	44	50	51	46	50	33
CYP12AV2	46	47	49	47	46	47	45	40	43	45	46	45	43	29	46	36	43	22	47	47	47	49	44	47	48	47	47	49	46	45	48	47	47	47	45	46	43	37	47	49	47	46	44	46	45	47	42	46	31
CYP12AW1	49	53	54	50	51	53	52	44	45	50	46	50	48	32	50	37	50	28	52	51	51	52	45	54	48	51	51	52	51	52	50	51	52	50	51	51	49	41	49	54	51	49	48	42	48	50	46	49	33
CYP12AX1	47	51	53	51	49	49	50	44	44	49	45	50	48	32	50	39	46	27	50	50	52	51	45	52	49	50	50	52	50	51	50	50	50	49	48	49	48	38	50	52	48	46	46	43	50	49	45	49	36
CYP12AX3	45	51	52	50	48	50	48	42	44	47	44	49	48	33	50	39	46	28	49	51	52	51	46	52	49	50	50	52	49	52	50	50	51	50	48	48	47	35	50	53	48	48	47	43	50	49	46	48	36
CYP12AX2	46	50	52	48	49	49	48	44	44	47	44	49	49	33	50	36	47	27	51	51	52	51	45	52	49	50	51	52	51	50	50	50	52	50	47	49	48	38	50	52	49	47	45	42	48	48	45	49	34
CYP12AX4	47	51	55	50	51	51	51	45	45	49	45	50	47	32	51	37	49	28	50	51	52	51	44	52	48	51	51	52	51	52	49	52	52	51	51	52	51	46	53	54	51	50	47	43	48	49	45	50	34
CYP12W2	49	49	51	46	47	50	48	42	48	47	48	48	45	35	48	40	47	30	50	50	50	50	43	51	44	49	49	50	50	49	48	50	50	48	49	47	46	30	49	53	48	46	46	41	48	47	44	48	37
CYP12B9	46	50	51	49	49	50	50	42	44	48	45	48	46	32	48	37	48	26	50	49	50	49	42	49	47	48	49	50	50	48	48	48	49	48	47	47	47	38	49	51	47	47	47	40	46	47	45	49	33
CYP49A1	50	49	49	49	50	49	49	42	47	46	50	49	48	36	50	43	49	31	51	51	51	51	42	51	47	49	49	50	50	50	47	50	50	48	47	46	47	34	47	50	48	48	47	41	47	49	45	48	38
CYP301A1	45	49	48	48	47	47	47	43	41	45	43	46	47	30	47	35	47	27	51	51	51	51	42	50	47	50	50	51	49	48	50	50	50	47	48	47	47	36	47	51	49	49	46	41	49	48	45	49	33
CYP302A1	48	52	52	51	52	51	50	48	47	49	49	51	47	34	49	38	47	29	52	50	51	52	45	51	51	51	52	53	51	53	48	49	51	50	47	47	47	37	48	49	51	48	48	41	48	49	46	46	34
CYP314A1	46	51	51	48	50	48	49	43	43	49	44	49	47	31	48	37	49	26	51	50	50	50	43	49	50	51	51	52	50	52	48	49	51	49	44	45	44	40	45	47	47	46	48	45	50	49	47	49	36
CYP315A1	45	48	49	48	46	46	46	46	41	49	41	46	45	26	46	32	45	25	47	46	48	47	41	46	44	45	45	47	47	47	46	46	47	46	44	46	45	37	44	48	44	44	45	42	48	47	43	45	32
CYP18A1	46	46	47	45	46	47	46	39	48	46	47	48	44	35	46	38	45	33	44	45	44	46	41	45	42	44	45	45	48	45	47	49	47	46	43	45	45	33	46	47	44	45	42	38	43	43	40	42	37
CYP306A1	38	36	36	34	35	36	36	32	40	35	36	39	35	49	35	45	34	43	36	35	35	35	28	35	26	34	34	34	35	34	36	38	37	36	32	34	33	2	33	46	34	33	32	28	34	34	33	34	46
CYP304A1	47	48	49	49	48	50	51	47	44	48	43	50	48	32	47	33	48	26	50	50	50	51	42	50	51	50	50	52	53	50	50	53	53	50	49	51	50	53	50	47	50	50	48	44	49	50	47	50	34
CYP304A4	46	47	47	47	46	49	49	46	42	46	42	50	45	32	45	34	49	26	50	50	49	50	42	50	50	49	49	51	52	50	49	50	50	48	47	48	47	51	48	47	50	49	46	42	47	47	45	49	33
CYP303A1	48	50	51	50	49	52	50	44	45	50	48	50	50	30	49	35	48	27	50	49	50	49	42	50	47	47	48	49	52	50	49	51	51	52	47	47	47	41	49	48	48	48	49	42	48	48	44	48	36
CYP307A2	44	44	44	42	46	46	44	42	37	42	43	44	43	26	44	33	44	24	44	46	46	45	40	45	46	43	44	45	45	46	45	45	46	45	43	43	43	45	43	44	44	44	42	39	45	44	42	43	30
[truncated: 24 more columns]

## Sheet: 3. CCEs
	Maker_SR0009399A-RA	Maker_SR0009400-RA	Maker_SR0009399-RA	Transfer_SR00016407-RA	Maker_SR0003860A-RA	Transfer_SR00006909-RA	Maker_SR0003863-RA	Transfer_SR00012552-RA	Transfer_SR00022218-RA	Transfer_SR00022226-RA	Transfer_SR00022222-RA	Transfer_SR00022219-RA	Transfer_SR00006256-RA	Maker_SR0004700A-RA	Maker_SR0004700-RC	Maker_SR0007216-RB	Transfer_SR00007674-RA	Transfer_SR00007631-RA	Transfer_SR00007657-RA	Maker_SR0010417-RA	Maker_SR0010418-RA	Transfer_SR00019003-RA	Transfer_SR00021021-RA	Transfer_SR00021024-RA	Transfer_SR00020242-RA	Transfer_SR00020243-RA	Maker_SR0010492-RA	Transfer_SR00004471-RA	Maker_SR0002278-RA	Transfer_SR00005715-RA	Maker_SR0004237-RA	Maker_SR0003862-RA	Maker_SR0011505-RA	Transfer_SR00022478-RA	Maker_SR0003610-RA	Transfer_SR00000230-RA	Maker_SR0010602-RA	Transfer_SR00008098-RA	Maker_SR0002893-RA	Transfer_SR00026855-RA
Maker_SR0009399A-RA		68	68	64	50	50	50	51	52	50	52	50	47	45	45	47	50	53	54	49	53	54	55	56	51	51	56	54	46	55	50	23	47	46	44	39	29	24	41	31
Maker_SR0009400-RA	68		55	62	48	48	49	47	51	51	51	53	47	44	46	47	49	50	51	49	52	51	51	50	47	47	53	51	38	52	49	25	38	47	45	41	29	27	30	32
Maker_SR0009399-RA	68	55		53	43	48	49	46	47	46	47	47	42	39	40	42	45	47	46	42	45	46	47	48	43	44	47	44	33	47	43	22	40	43	39	37	31	24	31	28
Transfer_SR00016407-RA	64	62	53		53	52	51	48	53	54	54	54	53	49	52	52	53	54	53	51	51	55	55	54	52	53	53	50	37	52	50	29	38	51	50	49	39	40	28	33
Maker_SR0003860A-RA	50	48	43	53		76	76	58	62	63	65	64	57	52	58	58	58	58	56	56	57	56	55	56	55	55	57	55	42	58	57	36	38	50	50	49	39	42	31	33
Transfer_SR00006909-RA	50	48	48	52	76		77	63	63	64	61	62	58	51	57	58	59	59	58	56	57	58	56	59	59	57	58	57	43	59	59	38	51	50	51	49	48	41	41	33
Maker_SR0003863-RA	50	49	49	51	76	77		61	62	63	61	64	59	54	60	60	62	60	59	57	58	60	59	59	59	57	59	57	45	60	59	39	48	50	51	49	47	43	41	32
Transfer_SR00012552-RA	51	47	46	48	58	63	61		60	60	58	56	53	49	55	55	55	54	52	52	51	53	51	52	53	52	51	48	37	50	53	30	43	45	45	48	47	43	35	32
Transfer_SR00022218-RA	52	51	47	53	62	63	62	60		83	83	78	60	53	59	59	60	59	58	58	58	57	57	56	57	56	55	54	40	58	60	32	38	50	50	50	39	42	30	35
Transfer_SR00022226-RA	50	51	46	54	63	64	63	60	83		80	80	59	54	60	59	61	59	58	56	58	57	57	56	55	55	55	56	40	59	61	32	38	49	50	49	40	42	30	34
Transfer_SR00022222-RA	52	51	47	54	65	61	61	58	83	80		78	60	53	59	59	59	58	58	58	60	58	58	57	60	56	57	56	40	58	58	33	38	50	50	51	39	43	30	35
Transfer_SR00022219-RA	50	53	47	54	64	62	64	56	78	80	78		62	56	62	62	63	60	58	59	57	60	58	59	58	56	56	53	40	57	59	31	39	51	50	50	39	42	32	34
Transfer_SR00006256-RA	47	47	42	53	57	58	59	53	60	59	60	62		81	88	91	81	83	76	72	70	66	65	66	65	64	62	54	40	56	60	28	39	50	47	44	33	30	29	32
Maker_SR0004700A-RA	45	44	39	49	52	51	54	49	53	54	53	56	81		85	84	74	76	69	65	64	61	60	60	58	58	63	49	35	54	55	26	39	46	44	43	29	28	27	30
Maker_SR0004700-RC	45	46	40	52	58	57	60	55	59	60	59	62	88	85		95	84	84	77	73	70	66	66	67	66	65	63	55	42	58	61	29	40	50	47	43	32	31	29	32
Maker_SR0007216-RB	47	47	42	52	58	58	60	55	59	59	59	62	91	84	95		83	84	78	72	70	67	66	67	65	64	63	55	41	58	61	29	40	50	49	44	32	32	29	32
Transfer_SR00007674-RA	50	49	45	53	58	59	62	55	60	61	59	63	81	74	84	83		81	76	76	73	67	68	68	66	65	63	54	42	60	65	32	39	51	51	48	34	35	30	34
Transfer_SR00007631-RA	53	50	47	54	58	59	60	54	59	59	58	60	83	76	84	84	81		75	72	69	68	66	67	68	66	61	56	43	58	61	31	40	50	54	52	40	44	30	33
Transfer_SR00007657-RA	54	51	46	53	56	58	59	52	58	58	58	58	76	69	77	78	76	75		67	67	65	63	65	65	64	60	53	39	57	59	30	40	52	51	47	39	43	30	31
Maker_SR0010417-RA	49	49	42	51	56	56	57	52	58	56	58	59	72	65	73	72	76	72	67		68	64	62	63	63	62	60	51	39	54	58	30	38	48	47	48	34	34	30	32
Maker_SR0010418-RA	53	52	45	51	57	57	58	51	58	58	60	57	70	64	70	70	73	69	67	68		62	60	61	62	63	61	55	42	56	58	30	40	51	51	49	37	42	29	33
Transfer_SR00019003-RA	54	51	46	55	56	58	60	53	57	57	58	60	66	61	66	67	67	68	65	64	62		83	81	82	77	79	54	39	58	56	31	40	50	52	47	35	34	30	32
Transfer_SR00021021-RA	55	51	47	55	55	56	59	51	57	57	58	58	65	60	66	66	68	66	63	62	60	83		89	81	77	75	53	40	56	54	30	39	49	52	49	38	42	28	30
Transfer_SR00021024-RA	56	50	48	54	56	59	59	52	56	56	57	59	66	60	67	67	68	67	65	63	61	81	89		82	77	75	54	40	57	53	32	39	47	52	48	40	42	29	31
Transfer_SR00020242-RA	51	47	43	52	55	59	59	53	57	55	60	58	65	58	66	65	66	68	65	63	62	82	81	82		82	79	54	41	57	57	29	40	47	51	49	33	32	30	31
Transfer_SR00020243-RA	51	47	44	53	55	57	57	52	56	55	56	56	64	58	65	64	65	66	64	62	63	77	77	77	82		76	54	39	57	57	28	40	50	51	48	33	32	30	33
Maker_SR0010492-RA	56	53	47	53	57	58	59	51	55	55	57	56	62	63	63	63	63	61	60	60	61	79	75	75	79	76		51	37	56	57	34	42	49	50	49	37	54	32	32
Transfer_SR00004471-RA	54	51	44	50	55	57	57	48	54	56	56	53	54	49	55	55	54	56	53	51	55	54	53	54	54	54	51		51	68	56	33	37	45	45	47	37	40	28	32
Maker_SR0002278-RA	46	38	33	37	42	43	45	37	40	40	40	40	40	35	42	41	42	43	39	39	42	39	40	40	41	39	37	51		50	44	23	25	32	38	34	33	43	20	25
Transfer_SR00005715-RA	55	52	47	52	58	59	60	50	58	59	58	57	56	54	58	58	60	58	57	54	56	58	56	57	57	57	56	68	50		60	32	38	48	48	48	37	40	31	34
Maker_SR0004237-RA	50	49	43	50	57	59	59	53	60	61	58	59	60	55	61	61	65	61	59	58	58	56	54	53	57	57	57	56	44	60		32	39	50	53	51	38	46	29	33
Maker_SR0003862-RA	23	25	22	29	36	38	39	30	32	32	33	31	28	26	29	29	32	31	30	30	30	31	30	32	29	28	34	33	23	32	32		23	29	25	30	24	24	19	22
Maker_SR0011505-RA	47	38	40	38	38	51	48	43	38	38	38	39	39	39	40	40	39	40	40	38	40	40	39	39	40	40	42	37	25	38	39	23		41	38	39	38	66	35	28
Transfer_SR00022478-RA	46	47	43	51	50	50	50	45	50	49	50	51	50	46	50	50	51	50	52	48	51	50	49	47	47	50	49	45	32	48	50	29	41		46	45	38	48	29	32
Maker_SR0003610-RA	44	45	39	50	50	51	51	45	50	50	50	50	47	44	47	49	51	54	51	47	51	52	52	52	51	51	50	45	38	48	53	25	38	46		41	32	28	26	29
Transfer_SR00000230-RA	39	41	37	49	49	49	49	48	50	49	51	50	44	43	43	44	48	52	47	48	49	47	49	48	49	48	49	47	34	48	51	30	39	45	41		34	32	29	34
Maker_SR0010602-RA	29	29	31	39	39	48	47	47	39	40	39	39	33	29	32	32	34	40	39	34	37	35	38	40	33	33	37	37	33	37	38	24	38	38	32	34		37	33	24
Transfer_SR00008098-RA	24	27	24	40	42	41	43	43	42	42	43	42	30	28	31	32	35	44	43	34	42	34	42	42	32	32	54	40	43	40	46	24	66	48	28	32	37		34	25
Maker_SR0002893-RA	41	30	31	28	31	41	41	35	30	30	30	32	29	27	29	29	30	30	30	30	29	30	28	29	30	30	32	28	20	31	29	19	35	29	26	29	33	34		24
Transfer_SR00026855-RA	31	32	28	33	33	33	32	32	35	34	35	34	32	30	32	32	34	33	31	32	33	32	30	31	31	33	32	32	25	34	33	22	28	32	29	34	24	25	24

## Sheet: 4.GSTs
	Maker_SR0002695-RA	Transfer_SR00005344-RA	Transfer_SR00005345-RA	Maker_SR0003717A-RA	Maker_SR0003717-RA	Maker_SR0003839A-RA	Maker_SR0003839D-RA	Maker_SR0003839-RA	Maker_SR0003840-RA	Maker_SR0003841-RA	Maker_SR0003839B-RA	Maker_SR0003839C-RA	Maker_SR0008172-RA	Transfer_SR00015896-RA	Transfer_SR00015898-RA	Maker_SR0008419-RA	Maker_SR0003832-RA	Maker_SR0003874-RA	Transfer_SR00000836-RA	Transfer_SR00000837-RA	Transfer_SR00002599-RA	Transfer_SR00015987-RA	Transfer_SR00009374-RA
Maker_SR0002695-RA		77	65	32	37	38	36	39	31	42	36	37	24	41	40	46	40	35	35	34	40	38	28
Transfer_SR00005344-RA	77		83	38	41	46	44	46	38	50	44	44	31	49	49	53	46	44	38	41	47	48	37
Transfer_SR00005345-RA	65	83		40	41	49	45	45	40	49	45	48	31	46	46	50	46	47	42	41	45	49	36
Maker_SR0003717A-RA	32	38	40		69	57	58	59	51	53	55	57	37	56	57	40	54	49	41	45	43	41	38
Maker_SR0003717-RA	37	41	41	69		67	72	75	61	68	70	71	45	67	67	57	67	60	52	54	56	48	36
Maker_SR0003839A-RA	38	46	49	57	67		76	80	64	75	68	72	45	69	68	68	64	62	57	56	52	56	46
Maker_SR0003839D-RA	36	44	45	58	72	76		88	72	76	70	71	46	69	69	60	62	67	50	52	55	54	41
Maker_SR0003839-RA	39	46	45	59	75	80	88		70	79	71	73	48	73	74	64	64	66	53	52	53	54	46
Maker_SR0003840-RA	31	38	40	51	61	64	72	70		66	54	56	33	58	58	51	52	50	42	42	44	46	41
Maker_SR0003841-RA	42	50	49	53	68	75	76	79	66		68	71	44	73	72	64	64	68	56	61	55	56	44
Maker_SR0003839B-RA	36	44	45	55	70	68	70	71	54	68		94	43	72	71	60	63	64	57	59	55	55	41
Maker_SR0003839C-RA	37	44	48	57	71	72	71	73	56	71	94		46	75	75	63	65	65	58	60	54	57	43
Maker_SR0008172-RA	24	31	31	37	45	45	46	48	33	44	43	46		50	49	44	44	43	35	36	37	37	32
Transfer_SR00015896-RA	41	49	46	56	67	69	69	73	58	73	72	75	50		97	69	67	62	54	59	57	51	43
Transfer_SR00015898-RA	40	49	46	57	67	68	69	74	58	72	71	75	49	97		69	66	60	52	58	56	50	44
Maker_SR0008419-RA	46	53	50	40	57	68	60	64	51	64	60	63	44	69	69		60	58	57	58	59	58	45
Maker_SR0003832-RA	40	46	46	54	67	64	62	64	52	64	63	65	44	67	66	60		54	57	58	59	54	45
Maker_SR0003874-RA	35	44	47	49	60	62	67	66	50	68	64	65	43	62	60	58	54		45	43	50	45	36
Transfer_SR00000836-RA	35	38	42	41	52	57	50	53	42	56	57	58	35	54	52	57	57	45		78	71	46	39
Transfer_SR00000837-RA	34	41	41	45	54	56	52	52	42	61	59	60	36	59	58	58	58	43	78		69	45	37
Transfer_SR00002599-RA	40	47	45	43	56	52	55	53	44	55	55	54	37	57	56	59	59	50	71	69		55	42
Transfer_SR00015987-RA	38	48	49	41	48	56	54	54	46	56	55	57	37	51	50	58	54	45	46	45	55		41
Transfer_SR00009374-RA	28	37	36	38	36	46	41	46	41	44	41	43	32	43	44	45	45	36	39	37	42	41

## Sheet: 5. UGTs
	UGT36G1	UGT36G2	UGT36G3	UGT36I1	UGT36I2	UGT36H1	UGT37F1	UGT37J1	UGT37G1	UGT37H1	UGT37K1	UGT37L1	UGT431A1	UGT431C1	UGT431C2	UGT431D1	UGT431D2	UGT431E1	UGT431B1	UGT431F1	UGT430A1	UGT430B1	UGT430D1	UGT430D2	UGT430D3	UGT430C1	UGT432A1	UGT49E1	UGT49E2	UGT49E3	UGT49E4	UGT301D3	UGT302L1	UGT302L3	UGT302L2	UGT308L1	UGT308L2	UGT308L3	UGT308L6	UGT308L5	UGT308M1	UGT435A1	UGT433A1	UGT316B1	UGT50B4	UGT314B1
UGT36G1		87	81	74	75	68	60	56	60	59	58	58	63	62	60	60	62	61	59	61	58	60	58	60	63	58	60	61	64	63	63	63	68	57	70	60	61	60	63	61	66	60	60	60	60	54
UGT36G2	87		85	78	78	71	61	57	61	57	59	61	66	63	61	59	63	60	62	63	58	62	60	61	62	62	60	63	66	65	64	66	69	56	71	61	62	62	65	61	68	62	62	59	60	53
UGT36G3	81	85		80	81	71	63	57	62	58	62	62	65	63	61	63	64	62	62	63	61	64	63	63	66	61	60	64	64	65	65	66	68	58	70	64	64	63	66	63	69	64	63	60	62	55
UGT36I1	74	78	80		86	75	62	58	61	58	63	63	63	64	63	62	62	62	62	63	61	63	63	63	65	62	61	63	67	66	65	66	69	57	68	60	60	59	65	61	66	64	63	57	63	55
UGT36I2	75	78	81	86		72	64	59	63	60	63	64	65	66	64	65	66	64	65	66	61	65	64	65	66	64	61	64	66	66	65	69	70	58	70	63	63	63	66	63	70	66	64	58	62	57
UGT36H1	68	71	71	75	72		62	58	61	56	62	63	64	63	64	61	62	62	61	61	59	62	63	61	62	61	63	63	66	64	64	63	66	56	67	59	57	58	62	58	63	59	60	58	63	56
UGT37F1	60	61	63	62	64	62		80	85	77	74	75	75	75	75	73	74	75	76	73	66	72	73	74	75	71	70	67	70	67	67	63	66	56	68	62	62	62	65	59	66	58	60	57	59	56
UGT37J1	56	57	57	58	59	58	80		78	69	72	73	69	68	70	66	68	69	70	69	61	67	68	67	70	66	67	61	63	61	62	59	63	53	63	58	58	59	58	56	69	57	56	54	57	52
UGT37G1	60	61	62	61	63	61	85	78		73	74	73	73	73	73	72	74	73	75	72	66	70	70	70	73	70	69	66	68	65	66	62	65	55	65	61	61	61	62	60	67	60	57	57	58	55
UGT37H1	59	57	58	58	60	56	77	69	73		66	66	66	65	66	66	76	66	67	65	68	66	64	64	74	63	64	60	69	60	61	56	60	50	62	55	56	57	65	56	68	55	54	57	54	52
UGT37K1	58	59	62	63	63	62	74	72	74	66		87	72	71	71	73	74	72	73	71	69	71	72	72	76	72	68	64	65	64	64	63	65	55	65	61	61	62	64	60	66	60	58	55	62	57
UGT37L1	58	61	62	63	64	63	75	73	73	66	87		74	72	73	72	75	74	73	72	69	72	72	72	75	72	68	63	66	64	64	60	65	56	66	60	61	62	64	60	66	59	58	56	61	56
UGT431A1	63	66	65	63	65	64	75	69	73	66	72	74		83	85	85	86	87	85	85	67	74	74	72	74	72	69	65	69	66	68	66	69	58	71	63	64	64	66	60	68	63	61	60	61	54
UGT431C1	62	63	63	64	66	63	75	68	73	65	71	72	83		87	83	83	83	82	82	66	73	72	71	74	71	71	64	69	67	66	62	68	58	68	63	64	63	63	60	68	63	60	59	59	55
UGT431C2	60	61	61	63	64	64	75	70	73	66	71	73	85	87		86	86	88	85	83	65	74	74	72	75	72	72	66	71	68	67	65	69	58	69	65	65	64	66	59	71	61	60	59	59	59
UGT431D1	60	59	63	62	65	61	73	66	72	66	73	72	85	83	86		91	87	83	81	66	73	71	71	74	71	68	65	68	67	67	63	67	56	66	63	64	64	65	59	65	60	61	57	61	54
UGT431D2	62	63	64	62	66	62	74	68	74	76	74	75	86	83	86	91		88	84	82	68	75	74	73	75	74	70	66	72	68	69	65	68	61	68	65	66	65	69	62	69	61	60	59	63	56
UGT431E1	61	60	62	62	64	62	75	69	73	66	72	74	87	83	88	87	88		86	83	68	73	74	71	74	72	69	64	69	66	65	65	66	57	67	63	63	62	65	58	67	60	59	58	60	55
UGT431B1	59	62	62	62	65	61	76	70	75	67	73	73	85	82	85	83	84	86		82	66	74	74	71	77	71	70	67	70	68	67	65	68	57	69	63	64	63	65	60	66	60	58	60	61	55
UGT431F1	61	63	63	63	66	61	73	69	72	65	71	72	85	82	83	81	82	83	82		67	74	72	72	74	70	69	65	69	68	68	64	69	58	70	63	64	64	65	58	68	61	61	61	60	56
UGT430A1	58	58	61	61	61	59	66	61	66	68	69	69	67	66	65	66	68	68	66	67		77	75	75	74	73	65	60	60	57	58	57	61	54	61	54	54	54	56	54	61	56	54	55	56	53
UGT430B1	60	62	64	63	65	62	72	67	70	66	71	72	74	73	74	73	75	73	74	74	77		84	87	87	81	70	65	66	66	66	64	67	55	66	61	62	61	65	61	69	61	59	60	61	55
UGT430D1	58	60	63	63	64	63	73	68	70	64	72	72	74	72	74	71	74	74	74	72	75	84		86	87	80	70	63	66	64	63	61	66	53	65	61	62	62	64	61	69	61	57	59	62	55
UGT430D2	60	61	63	63	65	61	74	67	70	64	72	72	72	71	72	71	73	71	71	72	75	87	86		86	80	70	64	66	64	63	62	65	54	66	61	62	61	64	60	69	62	58	59	62	54
UGT430D3	63	62	66	65	66	62	75	70	73	74	76	75	74	74	75	74	75	74	77	74	74	87	87	86		84	70	64	66	64	64	62	68	64	67	62	63	64	66	61	68	63	57	60	62	55
UGT430C1	58	62	61	62	64	61	71	66	70	63	72	72	72	71	72	71	74	72	71	70	73	81	80	80	84		69	61	63	63	63	60	64	54	66	61	60	60	63	58	67	62	59	58	59	53
UGT432A1	60	60	60	61	61	63	70	67	69	64	68	68	69	71	72	68	70	69	70	69	65	70	70	70	70	69		61	66	63	64	63	64	52	63	57	56	56	59	56	64	57	59	59	58	55
UGT49E1	61	63	64	63	64	63	67	61	66	60	64	63	65	64	66	65	66	64	67	65	60	65	63	64	64	61	61		92	89	88	72	69	60	69	65	64	64	72	64	74	65	67	61	63	55
UGT49E2	64	66	64	67	66	66	70	63	68	69	65	66	69	69	71	68	72	69	70	69	60	66	66	66	66	63	66	92		91	92	75	72	72	70	68	68	67	71	66	70	68	67	67	65	57
UGT49E3	63	65	65	66	66	64	67	61	65	60	64	64	66	67	68	67	68	66	68	68	57	66	64	64	64	63	63	89	91		89	73	70	59	70	65	65	64	71	64	70	63	67	59	63	56
UGT49E4	63	64	65	65	65	64	67	62	66	61	64	64	68	66	67	67	69	65	67	68	58	66	63	63	64	63	64	88	92	89		72	69	59	70	66	65	64	71	64	70	65	66	61	64	55
UGT301D3	63	66	66	66	69	63	63	59	62	56	63	60	66	62	65	63	65	65	65	64	57	64	61	62	62	60	63	72	75	73	72		71	58	70	63	63	64	68	63	71	64	64	61	65	56
UGT302L1	68	69	68	69	70	66	66	63	65	60	65	65	69	68	69	67	68	66	68	69	61	67	66	65	68	64	64	69	72	70	69	71		77	89	65	65	64	68	65	71	65	64	62	65	57
UGT302L3	57	56	58	57	58	56	56	53	55	50	55	56	58	58	58	56	61	57	57	58	54	55	53	54	64	54	52	60	72	59	59	58	77		73	55	56	54	67	55	71	55	52	54	55	49
UGT302L2	70	71	70	68	70	67	68	63	65	62	65	66	71	68	69	66	68	67	69	70	61	66	65	66	67	66	63	69	70	70	70	70	89	73		65	66	66	68	64	71	65	63	64	65	59
UGT308L1	60	61	64	60	63	59	62	58	61	55	61	60	63	63	65	63	65	63	63	63	54	61	61	61	62	61	57	65	68	65	66	63	65	55	65		97	94	88	85	84	72	59	57	61	54
UGT308L2	61	62	64	60	63	57	62	58	61	56	61	61	64	64	65	64	66	63	64	64	54	62	62	62	63	60	56	64	68	65	65	63	65	56	66	97		94	87	83	84	70	61	58	59	53
UGT308L3	60	62	63	59	63	58	62	59	61	57	62	62	64	63	64	64	65	62	63	64	54	61	62	61	64	60	56	64	67	64	64	64	64	54	66	94	94		87	84	83	70	60	57	61	52
UGT308L6	63	65	66	65	66	62	65	58	62	65	64	64	66	63	66	65	69	65	65	65	56	65	64	64	66	63	59	72	71	71	71	68	68	67	68	88	87	87		85	84	72	62	62	67	56
UGT308L5	61	61	63	61	63	58	59	56	60	56	60	60	60	60	59	59	62	58	60	58	54	61	61	60	61	58	56	64	66	64	64	63	65	55	64	85	83	84	85		86	68	59	58	61	54
UGT308M1	66	68	69	66	70	63	66	69	67	68	66	66	68	68	71	65	69	67	66	68	61	69	69	69	68	67	64	74	70	70	70	71	71	71	71	84	84	83	84	86		75	67	64	70	57
UGT435A1	60	62	64	64	66	59	58	57	60	55	60	59	63	63	61	60	61	60	60	61	56	61	61	62	63	62	57	65	68	63	65	64	65	55	65	72	70	70	72	68	75		60	58	59	51
UGT433A1	60	62	63	63	64	60	60	56	57	54	58	58	61	60	60	61	60	59	58	61	54	59	57	58	57	59	59	67	67	67	66	64	64	52	63	59	61	60	62	59	67	60		56	55	53
UGT316B1	60	59	60	57	58	58	57	54	57	57	55	56	60	59	59	57	59	58	60	61	55	60	59	59	60	58	59	61	67	59	61	61	62	54	64	57	58	57	62	58	64	58	56		58	52
UGT50B4	60	60	62	63	62	63	59	57	58	54	62	61	61	59	59	61	63	60	61	60	56	61	62	62	62	59	58	63	65	63	64	65	65	55	65	61	59	61	67	61	70	59	55	58		51
UGT314B1	54	53	55	55	57	56	56	52	55	52	57	56	54	55	59	54	56	55	55	56	53	55	55	54	55	53	55	55	57	56	55	56	57	49	59	54	53	52	56	54	57	51	53	52	51
